# Supplementary material for: Electrodialysis Tartrate Stabilization of Wine Materials: Fouling and a New Approach to the Cleaning of Aliphatic Anion-Exchange Membranes
Source: Membranes (Basel). 2022 Nov 25;12(12):1187. doi: 10.3390/membranes12121187 (PMC9785266; doi:10.3390/membranes12121187)
Supplement: Supplementary file 1 [file membranes-12-01187-s001.zip]

Archive with 3 entries (3 files):
- 4 Supplementary materials Fouling and cleaning.pdf
- Video S1.mp4
- Video S2.mp4
